# Supplementary material for: Microbial Upgrading of Acetate into Value-Added Products—Examining Microbial Diversity, Bioenergetic Constraints and Metabolic Engineering Approaches
Source: Int J Mol Sci. 2020 Nov 20;21(22):8777. doi: 10.3390/ijms21228777 (PMC7699770; doi:10.3390/ijms21228777)
Supplement: Supplementary file 1 [file ijms-21-08777-s001.zip]

Archive with 1 entries (1 files):
- ijms-960148-supplementary.xlsx
