# Supplementary material for: Microbial Upgrading of Acetate into Value-Added Products—Examining Microbial Diversity, Bioenergetic Constraints and Metabolic Engineering Approaches
Source: Int J Mol Sci. 2020 Nov 20;21(22):8777. doi: 10.3390/ijms21228777 (PMC7699770; doi:10.3390/ijms21228777)
Supplement: Supplementary file 1 [file ijms-21-08777-s001.zip › ijms-960148-supplementary.xlsx]

## Sheet: S1 products
Theoretical Yields of products produced from acetate in E. coli
3-hydroxypropionic acid
substance	[g/mol]
3-Hydroxypropionic acid	89.07
acetate	59.04
CO2	44.01
invovled reactions
acetate uptake/ product formation reactions				energy balance reactions					cost product formation		ATP equivalent product formation		cost energy balance		ATP equivalent energy balance			energy balance (reaction considered balanced, if >0 or =0)
Acetate + 2 ATP + CoA → Acetyl-CoA + 2 ADP + 2 Pi				Acetate + 2 ATP + CoA → Acetyl-CoA + 2 ADP + 2 Pi					ATP	3	3		ATP	2	2	acetate uptake
Acetyl-CoA + ATP + CO2 → Malonyl-CoA + ADP + Pi				TCA-cycle: Acetyl-CoA → 9 ATP + 2 CO2					NADH	0	0
Malonyl-CoA + 2 NADPH→ 3-HP + 2 NADP+ + CoA									NADPH	2	4		gain energy balance
reaction without energy balance:				reaction with energy balance:					FADH	0	0		ATP	9	9	from TCA-cycle
1 acetate + CO2 → 3-HP				2 acetate -> 3-HP + CO2					sum of ATP equivalents		7				7			0
theoretical yield	unit	theoretical yield	unit	theoretical C-Yield	unit	comment
Y(3-HP/acetate)		Y(3-HP/acetate)		Y(carbon 3-HP/acetate)
1	[mol/mol]	1.50864	[g/g]	150	[%]	not energy-balanced
0.5	[mol/mol]	0.754319	[g/g]	75	[%]	energy balanced
PHB (up to 3-hydroxybutyrate)
substance	[g/mol]
3-hydroxybutyrate	103.1
acetate	59.04
CO2	44.01
involved reactions
acetate uptake/ product formation reactions				energy balance reactions					cost product formation		ATP equivalent product formation		cost energy balance		ATP equivalent energy balance			energy balance (reaction considered balanced, if >0 or =0)	factor
acetate + 2 ATP + CoA → Acetyl-CoA + 2 ADP + 2 Pi				acetate + 2 ATP + CoA → Acetyl-CoA + 2 ADP + 2 Pi					ATP	4	4		ATP	2	2	acetate uptake
acetate + 2 ATP + CoA → Acetyl-CoA + 2 ADP + 2 Pi				TCA-cycle: Acetyl-CoA → 9 ATP + 2 CO2					NADH	0	0
2 acetyl-CoA -> acetoacetyl-CoA + CoA									NADPH	1	2		gain energy balance
acetoacetyl-CoA + NADPH + H+ -> 3-hydroxybutyryl-CoA									FADH	0	0		ATP	9	9	from TCA-cycle
n 3-hydroxybutyryl-CoA -> PHB									sum of ATP equivalents		6				7			1	7
reaction without energy balance:				reaction with energy balance:
2 acetate → 3-hydroxybutyrate				3 acetate → 3-hydroxybutyrate + 2 CO2 + 1 ATP
				20 acetate -> 7 3-hydroxybutyrate + 12 CO2
theoretical yield	unit	theoretical yield	unit	theoretical C-Yield	unit	comment
Y(3-HB/acetate)		Y(3-HB/acetate)		Y(carbon 3-HB/acetate)
0.5	[mol/mol]	0.873137	[g/g]	100	[%]	not energy-balanced
0.35	[mol/mol]	0.611196	[g/g]	70	[%]	energy balanced
tyrosine
substance	[g/mol]
tyrosine	181.19
acetate	59.04
CO2	44.01
involved reactions	see calculations given by Jo et al. 2019
in this instance, the reactions are automaticyally energy balanced
				reaction with energy balance:
				8 acetate → tyrosine + 7 CO2
theoretical yield	unit	theoretical yield	unit	theoretical C-Yield	unit	comment
Y(tyrosine/acetate)		Y(tyrosine/acetate)		Y(carbon tyrosine/acetate)
0.125	[mol/mol]	0.383617	[g/g]	56.25	[%]	energy balanced
isobutanol
substance	[g/mol]
isobutanol	74.12
acetate	59.04
CO2	44.01
involved reactions
acetate uptake/product formation		in this instance the reactions are automatically energy balanced							cost product formation		ATP equivalent product formation			cost product formation		ATP equivalent product formation
4 Acetate + 8 ATP + 4 CoA → 4 Acetyl-CoA + 8 ADP + 8 Pi									ATP	8	8			ATP	8	8
2 Acetyl-CoA via Glyoxylate shunt to Malate + 2 Acetyl CoA → 2 Malate									NADH	-3	-6			NADH	-1	-2
2 Succinate → 2 Fumarate + 4 FADH									NADPH	1	2			NADPH	-1	-2
2 Fumarate → 2 Malate									FADH	-4	-4			FADH	-4	-4
2 Malate → 2 Oxalacetate + 2 NADH + 2 H+			stays in TCA-cycle						sum of ATP equivalents		0			sum of ATP equivalents		0
2 Malate → 2 Oxalacetate + 2 NADH + 2 H+			from glyoxylate cycle		2 Malate → 2 Pyruvate + 2 NADPH + 2 CO2
2 Oxalacetate + 2 ATP -> 2 PEP + 2 CO2 + 2 ADP					2 Pyruvate -> 2-Acetolactate + CO2
2 PEP + 2 ADP -> 2 Pyruvate + 2 ATP					2-Acetolactate + NADPH -> 2,3- Dihydroxyisovalerate + NADP+
2 Pyruvate -> 2-Acetolactate + CO2					2,3-Dihydroxyisovalerate -> 2-Ketoisovalerate
2-Acetolactate + NADPH -> 2,3- Dihydroxyisovalerate + NADP+					2-Ketoisovalerate -> Isobutyraldehyd + CO2
2,3-Dihydroxyisovalerate -> 2-Ketoisovalerate					Isobutyraldehyd + NADH -> Isobutanol + NAD+
2-Ketoisovalerate -> Isobutyraldehyd + CO2
Isobutyraldehyd + NADH -> Isobutanol + NAD+
				reaction with energy balance:
				4 acetate → Isobutanol + 4 CO2
theoretical yield	unit	theoretical yield	unit	theoretical C-Yield	unit	comment
Y(isobutanol/acetate)		Y(isobutanol/acetate)		Y(carbon isobutanol/acetate)
0.25	[mol/mol]	0.313855	[g/g]	50	[%]	energy balanced
acetone
substance	[g/mol]
acetone	58.08
acetate	59.04
CO2	44.01
involved reactions
acetate uptake/product formation				energy balance reactions					cost product formation		ATP equivalent product formation		cost energy balance		ATP equivalent energy balance			energy balance (reaction considered balanced, if >0 or =0)	factor
Acetate + 2 ATP + CoA → Acetyl-CoA + 2 ADP + 2 Pi				acetate + 2 ATP + CoA → Acetyl-CoA + 2 ADP + 2 Pi					ATP	4	4		ATP	2	2	acetate uptake
Acetate + 2 ATP + CoA → Acetyl-CoA + 2 ADP + 2 Pi				TCA-cycle: Acetyl-CoA → 9 ATP + 2 CO2					NADH	0	0
2 AcetylCoA -> AcetoacetylCoA + CoA									NADPH	0	0		gain energy balance
Acetoacetyl-CoA + acetate -> acetoacetate + acetyl-CoA									FADH	0	0		ATP	9	9	from TCA-cycle
acetoacetate + H+ -> acetone + CO2									sum of ATP equivalents		4				7			3	7
reaction without energy balance:				reaction with energy balance:
2 acetate → acetone + CO2				3 acetate → acetone + 3 CO2 + 3 ATP
				18 acetate → 7 acetone + 15 CO2
theoretical yield	unit	theoretical yield	unit	theoretical C-Yield	unit	comment
Y(acetone/acetate)		Y(acetone/acetate)		Y(carbon acetone/acetate)
0.5	[mol/mol]	0.49187	[g/g]	75	[%]	not energy-balanced
0.388889	[mol/mol]	0.382565	[g/g]	58.3333	[%]	energy balanced
isopropanol
substance	[g/mol]
isopropanol	60.1
acetate	59.04
CO2	44.01
involved reactions
acetate uptake/product formation				energy balance reactions					cost product formation		ATP equivalent product formation		cost energy balance		ATP equivalent energy balance			energy balance (reaction considered balanced, if >0 or =0)	factor
Acetate + 2 ATP + CoA → Acetyl-CoA + 2 ADP + 2 Pi				acetate + 2 ATP + CoA → Acetyl-CoA + 2 ADP + 2 Pi					ATP	4	4		ATP	2	2	acetate uptake
Acetate + 2 ATP + CoA → Acetyl-CoA + 2 ADP + 2 Pi				TCA-cycle: Acetyl-CoA → 9 ATP + 2 CO2					NADH	0	0
2 AcetylCoA -> AcetoacetylCoA + CoA									NADPH	1	2		gain energy balance
Acetoacetyl-CoA + acetate -> acetoacetate + acetyl-CoA									FADH	0	0		ATP	9	9	from TCA-cycle
acetoacetate + H+ -> acetone + CO2									sum of ATP equivalents		6				7			1	7
acetone + NADPH -> isopropanol
reaction without energy balance:				reaction with energy balance:
2 acetate → isopropanol + CO2				3 acetate → isopropanol + 3 CO2 + 1 ATP
				20 acetate → 7 isopropanol + 19 CO2
theoretical yield	unit	theoretical yield	unit	theoretical C-Yield	unit	comment
Y(isopropanol/acetate)		Y(isopropanol/acetate)		Y(carbon isopropanol/acetate)
0.5	[mol/mol]	0.508977	[g/g]	75	[%]	not energy-balanced
0.35	[mol/mol]	0.356284	[g/g]	52.5	[%]	energy balanced
n-acetylglutamate
substance	[g/mol]
n-acetylglutamate	189.166
acetate	59.04
CO2	44.01
involved reactions
acetate uptake/product formation				energy balance reactions					cost product formation		ATP equivalent product formation		cost energy balance		ATP equivalent energy balance			energy balance (reaction considered balanced, if >0 or =0)	factor
4 Acetate + 8 ATP + 4 CoA → 4 Acetyl-CoA + 8 ADP + 8 Pi				acetate + 2 ATP + CoA → Acetyl-CoA + 2 ADP + 2 Pi					ATP	4	4		ATP	2	2	acetate uptake
AcetylCoA + NAD+ Oxaloacetate → Ketoglutarate + CO2 + NADH + H+				TCA-cycle: Acetyl-CoA → 9 ATP + 2 CO2					NADH	0	0
Ketoglutarate + NH4+ + NADPH + H+ → Glutamate + NADP+									NADPH	1	0		gain energy balance
Glutamate + AcetylCoA → N-Acetylglutamate + CoA									FADH	0	0		ATP	9	9	from TCA-cycle
oxaloacetate from glyoxylate shunt:									sum of ATP equivalents		4				7			3	7
oxaloacetate + 2 Acetyl-Coa -> 4 ATP + 2 oxaloacetate
reaction without energy balance:				reaction with energy balance:
4 acetate → n-acetylglutamate + CO2				5 acetate → n-acetylglutamate + 3 CO2 + 3 ATP
				35 acetate → 7 n-acetylglutamate + 21 CO2 + 21 ATP
				32 acetate → 7 n-acetylglutamate + 15 CO2
theoretical yield	unit	theoretical yield	unit	theoretical C-Yield	unit	comment
Y(n-acetylglutamate/acetate)		Y(n-acetylglutamate/acetate)		Y(carbon n-acetylglutamate/acetate)
0.25	[mol/mol]	0.801007	[g/g]	87.5	[%]	not energy-balanced
0.21875	[mol/mol]	0.700881	[g/g]	76.5625	[%]	energy balanced
mevalonate
substance	[g/mol]
mevalonate	148.16
acetate	59.04
CO2	44.01
involved reactions
acetate uptake/product formation				energy balance reactions					cost product formation		ATP equivalent product formation		cost energy balance		ATP equivalent energy balance			energy balance (reaction considered balanced, if >0 or =0)	factor
3 Acetate + 6 ATP + 3 CoA → 3 Acetyl-CoA + 6 ADP + 6 Pi				2 acetate + 4 ATP + 2 CoA → 2 Acetyl-CoA + 4 ADP + 4 Pi					ATP	6	6		ATP	4	4	acetate uptake
2 AcetylCoA -> AcetoacetylCoA + CoA				TCA-cycle: Acetyl-CoA → 9 ATP + 2 CO2					NADH	0	0
AcetylCoA + AcetoacetylCoA -> HMG-CoA + CoA				TCA-cycle: Acetyl-CoA → 9 ATP + 2 CO2					NADPH	2	4		gain energy balance
HMG-CoA + 2 NADPH -> Mevalonate + 2 NADP+ + CoA									FADH	0	0		ATP	18	18	from TCA-cycle
									sum of ATP equivalents		10				14			4	7
reaction without energy balance:				reaction with energy balance:
3 acetate → mevalonate				5 acetate → mevalonate + 4 CO2 + 4 ATP
				35 acetate → 7 mevalonate + 28 CO2 + 28 ATP
				31 acetate → 7 mevalonate + 20 CO2
theoretical yield	unit	theoretical yield	unit	theoretical C-Yield	unit	comment
Y(mevalonate/acetate)		Y(mevalonate/acetate)		Y(carbon mevalonate/acetate)
0.333333	[mol/mol]	0.836495	[g/g]	100	[%]	not energy-balanced
0.225806	[mol/mol]	0.566658	[g/g]	67.7419	[%]	energy balanced
succinate
substance	[g/mol]
succinate	118.09
acetate	59.04
CO2	44.01
involved reactions
acetate uptake/product formation				energy balance reactions					cost product formation		ATP equivalent product formation		cost energy balance		ATP equivalent energy balance			energy balance (reaction considered balanced, if >0 or =0)	factor
Acetate + 2 ATP + CoA → Acetyl-CoA + 2 ADP + 2 Pi				acetate + 2 ATP + CoA → Acetyl-CoA + 2 ADP + 2 Pi					ATP	4	4		ATP	2	2	acetate uptake
Acetate + 2 ATP + CoA → Acetyl-CoA + 2 ADP + 2 Pi				TCA-cycle: Acetyl-CoA → 9 ATP + 2 CO2					NADH	-1	-2
Oxaloacetate + Acetyl-CoA -> Citrate + CoA									NADPH	0	0		gain energy balance
Citrate -> Isocitrate									FADH	0	0		ATP	9	9	from TCA-cycle
Isocitrate -> Glyoxylate + Succinate									sum of ATP equivalents		2				7			5	7
Glyoxylate + Acetyl-CoA -> Malate + CoA
Malate -> Oxaloacetate + NADH
reaction without energy balance:				reaction with energy balance:
2 acetate → succinate				3 acetate → succinate + 2 CO2 + 5 ATP
				21 acetate → 7 succinate + 14 CO2 + 35 ATP
				16 acetate → 7 succinate + 4 CO2
theoretical yield	unit	theoretical yield	unit	theoretical C-Yield	unit	comment
Y(succinate/acetate)		Y(succinate/acetate)		Y(carbon succinate/acetate)
0.5	[mol/mol]	1.00008	[g/g]	100	[%]	not energy-balanced
0.4375	[mol/mol]	0.875074	[g/g]	87.5	[%]	energy balanced
glycolate
substance	[g/mol]
glycolate	75.04
acetate	59.04
CO2	44.01
involved reactions
acetate uptake/product formation		in this instance the reactions are automatically energy balanced							cost product formation		ATP equivalent product formation
Acetate + 2 ATP + CoA → Acetyl-CoA + 2 ADP + 2 Pi									ATP	2	2
Oxaloacetate + Acetyl-CoA -> Citrate + CoA									NADH	-1	-2
Citrate -> Isocitrate									NADPH	1	2
Isocitrate -> Glyoxylate + Succinate									FADH	-2	-2
Glyoxylate + NADPH → Glycolate + NADP+									sum of ATP equivalents		0
Succinate → Fumarate + 2 FADH
Fumarate → Malate
Malate → Oxaloacetate + NADH
				reaction with energy balance:
				acetate → glycolate
theoretical yield	unit	theoretical yield	unit	theoretical C-Yield	unit	comment
Y(glycolate/acetate)		Y(glycolate/acetate)		Y(carbon glycolate/acetate)
1	[mol/mol]	1.271	[g/g]	100	[%]	energy balanced
beta-caryophyllene
substance	[g/mol]
beta-caryophyllene	204.36
acetate	59.04
CO2	44.01
involved reactions
acetate uptake/product formation				energy balance reactions					cost product formation		ATP equivalent product formation		cost energy balance		ATP equivalent energy balance			energy balance (reaction considered balanced, if >0 or =0)	factor
9 Acetate + 18 ATP + 9 CoA → 9 Acetyl-CoA + 18 ADP + 18 Pi				6 acetate + 12 ATP + 6 CoA → 6 Acetyl-CoA + 12 ADP + 12 Pi					ATP	27	27		ATP	2	12	acetate uptake
6 AcetylCoA -> 3 AcetoacetylCoA + CoA				TCA-cycle: Acetyl-CoA → 54 ATP + 12 CO2					NADH	0	0
3 AcetylCoA + 3 AcetoacetylCoA -> 3 HMG-CoA + 3 CoA									NADPH	6	12		gain energy balance
3 HMG-CoA + 6 NADPH -> 3 Mevalonate + 6 NADP+ + 3 CoA									FADH	0	0		ATP	9	54	from TCA-cycle
3 Mevalonate + 3 ATP → 3 Phosphomevalonate + 3 ADP									sum of ATP equivalents		39				42			3	7
3 Phosphomevalonate + 3 ATP → 3 Diphosphomevalonate + 3 ADP
3 Diphosphomevalonate + 3 ATP → 3 Isopentenyldiphosphate + 3 CO2 + 3 ADP
Isopentenyldiphosphate → Dimethylallyldiphosphate
Dimethylallyldiphosphate + Isopentenyldiphosphate → Geranyldiphosphate
Geranyldiphosphate + Isopentenyldiphosphate → Farnesyldiphosphate
Farnesyldiphosphate → beta-caryophyllene
reaction without energy balance:				reaction with energy balance:
9 acetate → beta-caryophyllene + 3 CO2				15 acetate → beta-caryophyllene + 15 CO2 + 3 ATP
				105 acetate → 7 beta-caryophyllene + 105 CO2 + 21 ATP
				102 acetate → 7 beta-caryophyllene + 99 CO2
theoretical yield	unit	theoretical yield	unit	theoretical C-Yield	unit	comment
Y(beta-caryophyllene/acetate)		Y(beta-caryophyllene/acetate)		Y(carbon beta-caryophyllene/acetate)
0.111111	[mol/mol]	0.384598	[g/g]	83.3333	[%]	not energy-balanced
0.0686275	[mol/mol]	0.237546	[g/g]	51.4706	[%]	energy balanced
itaconic acid
substance	[g/mol]
itaconic acid	130.099
acetate	59.04
CO2	44.01
involved reactions
acetate uptake/product formation		in this instance the reactions are automatically energy balanced							cost product formation		ATP equivalent product formation
3 Acetate + 6 ATP + 3 CoA → 3 Acetyl-CoA + 6 ADP + 6 Pi									ATP	6	6
2 Oxaloacetate + 2 Acetyl-CoA -> 2 Citrate + 2 CoA									NADH	-2	-4
Citrate -> Itaconic acid + CO2									NADPH	0	0
Citrate → Isocitrate									FADH	-2	-2
Isocitrate -> Glyoxylate + Succinate									sum of ATP equivalents		0
Glyoxylate + Acetyl-CoA -> Malate + CoA
Malate -> Oxaloacetate + NADH
Succinate → Fumarate + 2 FADH
Fumarate → Malate
Malate → Oxaloacetate + NADH
				reaction with energy balance:
				3 acetate → Itaconic acid + CO2
theoretical yield	unit	theoretical yield	unit	theoretical C-Yield	unit	comment
Y(itaconic acid/acetate)		Y(itaconic acid/acetate)		Y(carbon itaconic acid/acetate)
0.333333	[mol/mol]	0.734525	[g/g]	83.3333	[%]	energy balanced
phloroglucinol
substance	[g/mol]
phloroglucinol	126.11
acetate	59.04
CO2	44.01
involved reactions
acetate uptake/product formation				energy balance reactions					cost product formation		ATP equivalent product formation		cost energy balance		ATP equivalent energy balance			energy balance (reaction considered balanced, if >0 or =0)	factor
3 Acetate + 6 ATP + 3 CoA → 3 Acetyl-CoA + 6 ADP + 6 Pi				2 acetate + 4 ATP + 2 CoA → 2 Acetyl-CoA + 4 ADP + 4 Pi					ATP	8	8		ATP	2	4	acetate uptake
3 AcetylCoA + 2 ATP → phloroglucinol + 3 CoA + 2 ADP + 2 Pi				TCA-cycle: 2 Acetyl-CoA → 18 ATP + 4 CO2					NADH	0	0
									NADPH	0	0		gain energy balance
									FADH	0	0		ATP	9	18	from TCA-cycle
									sum of ATP equivalents		8				14			6	7
reaction without energy balance:				reaction with energy balance:
3 acetate → phloroglucinol				5 acetate → phloroglucinol + 4 CO2 + 6 ATP
				35 acetate → 7 phloroglucinol + 28 CO2 + 42 ATP
				29 acetate → 7 phloroglucinol + 16 CO2
theoretical yield	unit	theoretical yield	unit	theoretical C-Yield	unit	comment
Y(phloroglucinol/acetate)		Y(phloroglucinol/acetate)		Y(carbon phloroglucinol/acetate)
0.333333	[mol/mol]	0.712003	[g/g]	100	[%]	not energy-balanced
0.241379	[mol/mol]	0.515588	[g/g]	72.4138	[%]	energy balanced
acetoin
substance	[g/mol]
acetoin	88.11
acetate	59.04
CO2	44.01
involved reactions
acetate uptake/product formation				energy balance reactions					cost product formation		ATP equivalent product formation
4 Acetate + 8 ATP + 4 CoA → 4 Acetyl-CoA + 8 ADP + 8 Pi									ATP	8	8
2 Acetyl-CoA via Glyoxylate shunt to Malate + 2 Acetyl CoA → 2 Malate									NADH	-4	-8
2 Succinate → 2 Fumarate + 4 FADH									NADPH	0	0
2 Fumarate → 2 Malate									FADH	-4	-4
2 Malate → 2 Oxalacetate + 2 NADH + 2 H+			stays in TCA-cycle						sum of ATP equivalents		-4
2 Malate → 2 Oxalacetate + 2 NADH + 2 H+			from glyoxylate cycle
2 Oxalacetate + 2 ATP -> 2 PEP + 2 CO2 + 2 ADP
2 PEP + 2 ADP -> 2 Pyruvate + 2 ATP
2 Pyruvate -> 2-Acetolactate + CO2
2-Acetolactate + H+ -> Acetoin + CO2
reaction without energy balance:				reaction with energy balance:
4 acetate → acetoin + 4 CO2				4 acetate → acetoin + 4 CO2 + 4 ATP
				28 acetate → 7 acetoin + 28 CO2 + 28 ATP
				24 acetate → 7 acetoin + 20 CO2
theoretical yield	unit	theoretical yield	unit	theoretical C-Yield	unit	comment
Y(acetoin/acetate)		Y(acetoin/acetate)		Y(carbon acetoin/acetate)
0.25	[mol/mol]	0.373095	[g/g]	50	[%]	not energy-balanced
0.291667	[mol/mol]	0.435277	[g/g]	58.3333	[%]	energy balanced
2,3-butanediol
substance	[g/mol]
2,3-butanediol	90.121
acetate	59.04
CO2	44.01
involved reactions
acetate uptake/product formation				energy balance reactions					cost product formation		ATP equivalent product formation
4 Acetate + 8 ATP + 4 CoA → 4 Acetyl-CoA + 8 ADP + 8 Pi									ATP	8	8
2 Acetyl-CoA via Glyoxylate shunt to Malate + 2 Acetyl CoA → 2 Malate									NADH	-3	-6
2 Succinate → 2 Fumarate + 4 FADH									NADPH	0	0
2 Fumarate → 2 Malate									FADH	-4	-4
2 Malate → 2 Oxalacetate + 2 NADH + 2 H+			stays in TCA-cycle						sum of ATP equivalents		-2
2 Malate → 2 Oxalacetate + 2 NADH + 2 H+			from glyoxylate cycle
2 Oxalacetate + 2 ATP -> 2 PEP + 2 CO2 + 2 ADP
2 PEP + 2 ADP -> 2 Pyruvate + 2 ATP
2 Pyruvate -> 2-Acetolactate + CO2
2-Acetolactate + H+ -> Acetoin + CO2
Acetoin + NADH -> 2,3-butanediol
reaction without energy balance:				reaction with energy balance:
4 acetate → 2,3-butanediol + 4 CO2				4 acetate → 2,3-butanediol + 4 CO2 + 2 ATP
				28 acetate → 7 acetoin + 28 CO2 + 14 ATP
				26 acetate → 7 2,3-butanediol + 24 CO2
theoretical yield	unit	theoretical yield	unit	theoretical C-Yield	unit	comment
Y(2,3-butanediol/acetate)		Y(2,3-butanediol/acetate)		Y(carbon 2,3-butanediol/acetate)
0.25	[mol/mol]	0.38161	[g/g]	50	[%]	not energy-balanced
0.269231	[mol/mol]	0.410965	[g/g]	53.8462	[%]	energy balanced

## Sheet: S2 metabolic equivalents
sources:
Basan et al. 2015
Taymaz-Nikerel et al. 2010
	conditions:	aerobic
	assumed p/o:	2
	metabolite	amount	ATP equivalent	NADPH equivalent	NADH equivalent	FADH equivalent
	NADH	1	2	1	1	2
	NADPH	1	2	1	1	2
	ATP	1	1	0.5	0.5	1
	FADH	1	1	0.5	0.5	1
	acetate	1	7	-	-	-
			and 2 CO2
	ATP equivalents from acetyl-CoA in TCA-cycle under this conditions:
	9	ATP equivalents
	CO2 from TCA-cycle:
	2	CO2
